# Supplementary material for: A High-Precision Time-Varying Survival Model for Early Prediction of Patient Deterioration: A Retrospective Cohort Study
Source: J Clin Med. 2026 Feb 24;15(5):1690. doi: 10.3390/jcm15051690 (PMC12985587; doi:10.3390/jcm15051690)
Supplement: Supplementary file 1 [file jcm-15-01690-s001.zip]

Archive with 1 entries (1 files):
- jcm-4142023-supplementary.pdf
